# Supplementary material for: The Influence of Chronic Wound Extracts on Inflammatory Cytokine and Histatin Stability
Source: PLoS One. 2016 Mar 28;11(3):e0152613. doi: 10.1371/journal.pone.0152613 (PMC4809600; doi:10.1371/journal.pone.0152613)
Supplement: S1 Fig — (XLSX) [file pone.0152613.s001.xlsx]

## Sheet: Blad1
Fig 1B: Percentage of intact histatins after incubation with CWE, relative to the amount at the start of incubation
	PBS 0h	PBS 24h	CWE 0h	CWE 2h	CWE 4h	CWE 8h	CWE 16h	CWE 24h
Hst2 1	100	95.4758	100	96.21	78.5338	57.5027	14.9136	4.67498
Hst2 2	100	91.9941	100	97.4179	80.0345	66.6666	27.664	5.49518
Hst2 3	100	97.5288	100	80.1639	54.5442	34.5662	7.72443	8.834
Hst1 1	100	96.2481	100	83.2738	58.4193	32.9227	8.0136	1.592
Hst1 2	100	82.1036	100	87.1828	76.5418	52.8031	20.767	7.88148
Hst1 3	100	81.518	100	86.6201	73.9107	51.366	27.1396	13.5375
cHst1 1	100	91.5758	100	94.125	84.7219	81.3497	71.6467	54.5627
cHst1 2	100	95.461	100	97.8952	88.931	83.9314	74.8159	58.7294
cHst1 3	100	100.575	100	100	83.8816	78.1579	54.5266	52.1934
mad-Hst 1	100	98.4	100	91.7	84.5	75.7	69.2	42.5808
mad-Hst 2	100	89.3073	100	99.5769	100.271	86.2011	65.943	50.836
mad-Hst 3	100	92.0825	100	98.2054	91.5097	78.6965	57.6063	32.6705
