# Supplementary material for: The Influence of Chronic Wound Extracts on Inflammatory Cytokine and Histatin Stability
Source: PLoS One. 2016 Mar 28;11(3):e0152613. doi: 10.1371/journal.pone.0152613 (PMC4809600; doi:10.1371/journal.pone.0152613)
Supplement: S2 Fig — (XLSX) [file pone.0152613.s002.xlsx]

## Sheet: Blad1
Fig 2A: Percentage of intact cytokines during incubation with CWE, relative to the cytokine amount at the start of incubation
	PBS 0h	PBS 96h	CWE 0h	CWE 24h	CWE 48h	CWE 72h	CWE 96h
CXCL8 R&D 1	100	94.5374	100	95.958	92.8019	89.4839	86.9299
CXCL8 R&D 2	100	96.6462	100	95.6873	91.4997	90.9907	89.7619
CXCL8 R&D 3	100	90.3762	100	96.6599	100.131	93.7428	79.9578
CXCL8 CS 1	100	91.5892	100	88.8666	87.3559	83.3251	78.0414
CXCL8 CS 2	100	91.4833	100	92.8064	86.1407	83.9414	80.0263
CXCL8 CS 3	100	87.1812	100	96.6818	89.0325	84.6704	80.2041
IL-6 BioV 1	100	98.6817	100	86.2456	74.2431	64.7766	48.2486
IL-6 BioV 2	100	79.9235	100	92.3596	71.0486	67.0796	62.2324
IL-6 BioV 3	100	96.6267	100	87.2422	85.9071	78.8792	63.6069
IL-6 CS 1	100	91.7071	100	87.5606	82.5586	76.7459	67.9184
IL-6 CS 2	100	94.938	100	96.7909	90.261	64.558	56.1934
IL-6 CS 3	100	88.4799	100	93.0609	82.6368	69.7531	44.5849
