# Supplementary material for: The Influence of Chronic Wound Extracts on Inflammatory Cytokine and Histatin Stability
Source: PLoS One. 2016 Mar 28;11(3):e0152613. doi: 10.1371/journal.pone.0152613 (PMC4809600; doi:10.1371/journal.pone.0152613)
Supplement: S3 Fig — (XLSX) [file pone.0152613.s003.xlsx]

## Sheet: Blad1
Fig 3: Intact histatins and cytokines during incubation with CWE, with or without addition of protease inhibitor cocktail, as percentage of the start amount
	CWE 2h	CWE 4h	CWE 8h	CWE 16h	CWE 24h	CWE 48h	CWE 72h	CWE 96h	CWE + PIC 2h	CWE + PIC 4h	CWE + PIC 8h	CWE + PIC 16h	CWE + PIC 24h	CWE + PIC 48h	CWE + PIC 72h	CWE + PIC 96h
Hst2 1	96.21	78.5338	57.5027	14.9136	4.67498	0.0001	0.0001	0.0001	93.4426	91.5351	85.6684	76.054	76.7074	70.9832	69.8915	63.8972
Hst2 2	97.4179	80.0345	66.6666	27.664	5.49518	0.0001	0.0001	0.0001	92.5142	92.7977	89.4382	80.3459	74.947	66.2527	66.4949	62.3087
Hst2 3	80.1639	54.5442	34.5662	7.72443	8.834	0.0001	0.0001	0.0001	89.0301	86.7184	85.0239	78.2959	84.5492	75.4922	68.9587	62.2105
Hst1 1	83.2738	58.4193	32.9227	8.0136	1.592	0.0001	0.0001	0.0001	91.8564	81.1086	76.5843	72.2461	78.4236	73.7424	64.2173	48.0273
Hst1 2	87.1828	76.5418	52.8031	20.767	7.88148	0.0001	0.0001	0.0001	90.6434	81.649	75.4466	65.5164	69.711	59.1893	41.8342	30
Hst1 3	86.6201	73.9107	51.366	27.1396	13.5375	0.0001	0.0001	0.0001	99.1023	84.0062	82.0587	70.9806	68.9989	54.0682	36.0529	21.2156
cHst1 1	94.125	84.7219	81.3497	71.6467	54.5627	29.9428	20.4492	15.3884	89.1635	81.2396	74.181	65.982	76.8799	68.226	63.1229	57.543
cHst1 2	97.8952	88.931	83.9314	74.8159	58.7294	34.7264	21.8694	19.0259	89.9717	77.3258	79.1445	74.0107	76.3765	72.203	65.5213	57.4907
cHst1 3	100	83.8816	78.1579	54.5266	52.1934	26.5123	20.7179	11.1869	92.8798	92.4896	86.6559	77.3109	70.9573	63.9246	53.9233	51.0863
mad-Hst 1	91.7	84.5	75.7	69.2	42.5808	12.2019	1.48957	0.001	100	97.1353	96.5658	90.0803	92.5228	76.9205	74.0975	76.9035
mad-Hst 2	99.5769	100.271	86.2011	65.943	50.836	19.3697	2.88966	0.001	98.3314	95.8953	92.2482	88.9151	84.6363	78.1025	73.8197	71.7331
mad-Hst 3	98.2054	91.5097	78.6965	57.6063	32.6705	24.0021	2.78929	1.32238	98.9861	98.3062	95.5781	87.9983	83.1367	83.127	80.0857	77.8206
	CWE 24h	CWE 48h	CWE 72h	CWE 96h	CWE + PIC 24h	CWE + PIC 48h	CWE + PIC 72h	CWE + PIC 96h
CXCL8 R&D 1	95.958	92.8019	89.4839	86.9299	101.013	97.2251	91.9164	90.3687
CXCL8 R&D 2	95.6873	91.4997	90.9907	89.7619	99.2811	96.1667	98.8203	95.1701
CXCL8 R&D 3	96.6599	100.131	93.7428	79.9578	96.1625	96.7894	88.3312	89.5089
CXCL8 CS 1	88.8666	87.3559	83.3251	78.0414	104.747	98.6704	96.1244	87.7388
CXCL8 CS 2	92.8064	86.1407	83.9414	80.0263	99.4146	94.4506	88.7106	86.0248
CXCL8 CS 3	96.6818	89.0325	84.6704	80.2041	99.4369	91.0713	87.6839	85.3459
IL-6 BioV 1	86.2456	74.2431	64.7766	48.2486	100.779	100.572	93.9962	90.2939
IL-6 BioV 2	92.3596	71.0486	67.0796	62.2324	107.202	97.0586	96.7281	94.0745
IL-6 BioV 3	87.2422	85.9071	78.8792	63.6069	97.2326	95.2476	94.831	94.3747
IL-6 CS 1	87.5606	82.5586	76.7459	67.9184	96.0006	84.6802	88.9677	78.2271
IL-6 CS 2	96.7909	90.261	64.558	56.1934	88.559	88.7813	86.585	83.1651
IL-6 CS 3	93.0609	82.6368	69.7531	44.5849	95.4415	87.103	83.9413	79.7008
