# Supplementary material for: The Influence of Chronic Wound Extracts on Inflammatory Cytokine and Histatin Stability
Source: PLoS One. 2016 Mar 28;11(3):e0152613. doi: 10.1371/journal.pone.0152613 (PMC4809600; doi:10.1371/journal.pone.0152613)
Supplement: S4 Fig — (XLSX) [file pone.0152613.s004.xlsx]

## Sheet: Blad1
Fig 4: Intact histatin 1 during incubation with 1:140 or 1:280 dilution of protease inhibitor cocktail in CWE, as percentage of the start amount
	CWE + PIC 1:140 24h	CWE + PIC 1:140 96h	CWE + PIC 1:280 24h	CWE + PIC 1:280 96h
Hst1 0.5 mg/ml 1	73.4639	54.3382	49.1645	24.1883
Hst1 0.5 mg/ml 2	69.7277	46.1353	30.5445	18.189
Hst1 0.5 mg/ml 3	63.6084	37.49	34.4123	20.303
Hst1 1 mg/ml 1	76.1746	53.2002	60.2018	36.9881
Hst1 1 mg/ml 2	66.9916	43.4671	51.4969	41.4864
Hst1 1 mg/ml 3	58.7589	38.9986	38.2658	25.9997
Hst1 2 mg/ml 1	77.6287	61.2993	61.8953	42.3498
Hst1 2 mg/ml 2	76.5019	47.6383	55.6946	34.4262
Hst1 2 mg/ml 3	68.9738	45.7764	47.0948	43.3131
