# Supplementary material for: The Influence of Chronic Wound Extracts on Inflammatory Cytokine and Histatin Stability
Source: PLoS One. 2016 Mar 28;11(3):e0152613. doi: 10.1371/journal.pone.0152613 (PMC4809600; doi:10.1371/journal.pone.0152613)
Supplement: S5 Fig — (XLSX) [file pone.0152613.s005.xlsx]

## Sheet: Blad1
Fig 5C: Migration of dermal fibroblasts in a scratch wound healing assay, exposed for 8 h or 96 h to histatins and cytokines
Control 8h	Control 96h	IL-6 8h	IL-6 96h	CXCL8 8h	CXCL8 96h	Hst2 8h	Hst2 96h	Hst1 8h	Hst1 96h	cHst1 8h	cHst1 96h	mad-Hst 8h	mad-Hst 96h
1	1	1.22	1.7	1.29	1.13	1.33	1.21	1.31	1.46	1.6	1.46	1.31	1.34
1	1	1.38	1.23	1.35	1.58	1.37	1.26	1.28	1.16	1.24	1.26	1.27	1.29
1	1	1.91	1.5	1.63	1.46	1.37	1.13	1.51	1.6	1.53	1.33	1.4	1.42
1	1	2.25	2.03	2.13	1.64	1.92	1.91
Each value is an average of four replicates within 1 experiment
